# Supplementary material for: Toutouwai display positive judgement bias when tested in the wild
Source: Anim Cogn. 2025 Oct 29;28(1):84. doi: 10.1007/s10071-025-02004-6 (PMC12572075; doi:10.1007/s10071-025-02004-6)
Supplement: Supplementary file 1 — Supplementary Material 1: The data supporting this paper [file 10071_2025_2004_MOESM1_ESM.csv]

Name	Sex	Trial_no	Cumulative_trial_no	Block	Cue_colour	Learned_colour	Latency_approach_s	Cue_score	Cue_type
Ace	M	1	1	1	White	White	4.7	1	POS
Ace	M	2	2	1	Mid Grey	White	2.2	3	NEUTRAL
Ace	M	3	3	1	Black	White	9.3	5	NEG
Ace	M	4	4	1	Light Grey	White	3.1	2	ambig+
Ace	M	5	5	1	White	White	2.5	1	POS
Ace	M	6	6	1	Dark Grey	White	2	4	ambig-
Ace	M	7	7	1	Black	White	2	5	NEG
Ace	M	8	8	1	Mid Grey	White	4.6	3	NEUTRAL
Ace	M	9	9	1	White	White	5.7	1	POS
Ace	M	10	10	1	Light Grey	White	27.4	2	ambig+
Ace	M	11	11	1	Black	White	4.7	5	NEG
Ace	M	12	12	1	Dark Grey	White	4.9	4	ambig-
Ace	M	1	13	2	Black	White	1.7	5	NEG
Ace	M	2	14	2	Mid Grey	White	2.7	3	NEUTRAL
Ace	M	3	15	2	White	White	3.1	1	POS
Ace	M	4	16	2	Light Grey	White	3.1	2	ambig+
Ace	M	5	17	2	Black	White	1.9	5	NEG
Ace	M	6	18	2	Dark Grey	White	1.6	4	ambig-
Ace	M	7	19	2	White	White	2.1	1	POS
Ace	M	8	20	2	Mid Grey	White	1.7	3	NEUTRAL
Ace	M	9	21	2	Black	White	3.3	5	NEG
Ace	M	10	22	2	Light Grey	White	2.6	2	ambig+
Ace	M	11	23	2	White	White	1.8	1	POS
Ace	M	12	24	2	Dark Grey	White	1.8	4	ambig-
Scooby	M	1	1	1	White	White	13.9	1	POS
Scooby	M	2	2	1	Mid Grey	White	9.8	3	NEUTRAL
Scooby	M	3	3	1	Black	White	15.8	5	NEG
Scooby	M	4	4	1	Light Grey	White	11.3	2	ambig+
Scooby	M	5	5	1	White	White	NA	1	POS
Scooby	M	6	6	1	Dark Grey	White	16.8	4	ambig-
Scooby	M	7	7	1	Black	White	14.4	5	NEG
Scooby	M	8	8	1	Mid Grey	White	99	3	NEUTRAL
Scooby	M	9	9	1	White	White	33.4	1	POS
Scooby	M	10	10	1	Light Grey	White	41.9	2	ambig+
Scooby	M	11	11	1	Black	White	46.2	5	NEG
Scooby	M	12	12	1	Dark Grey	White	76.1	4	ambig-
Scooby	M	1	13	2	Black	White	13.6	5	NEG
Scooby	M	2	14	2	Mid Grey	White	21.6	3	NEUTRAL
Scooby	M	3	15	2	White	White	23.3	1	POS
Scooby	M	4	16	2	Light Grey	White	9.4	2	ambig+
Scooby	M	5	17	2	Black	White	9.4	5	NEG
Scooby	M	6	18	2	Dark Grey	White	7.1	4	ambig-
Scooby	M	7	19	2	White	White	45.2	1	POS
Scooby	M	8	20	2	Mid Grey	White	31.4	3	NEUTRAL
Scooby	M	9	21	2	Black	White	24.7	5	NEG
Scooby	M	10	22	2	Light Grey	White	18.3	2	ambig+
Scooby	M	11	23	2	White	White	20.1	1	POS
Scooby	M	12	24	2	Dark Grey	White	21.1	4	ambig-
Clive	M	1	1	1	Black	Black	200	1	POS
Clive	M	2	2	1	Mid Grey	Black	2.4	3	NEUTRAL
Clive	M	3	3	1	White	Black	NA	5	NEG
Clive	M	4	4	1	Light Grey	Black	5.6	4	ambig-
Clive	M	5	5	1	Black	Black	1.9	1	POS
Clive	M	6	6	1	Dark Grey	Black	2.3	2	ambig+
Clive	M	7	7	1	White	Black	8.3	5	NEG
Clive	M	8	8	1	Mid Grey	Black	3.2	3	NEUTRAL
Clive	M	9	9	1	Black	Black	3.5	1	POS
Clive	M	10	10	1	Light Grey	Black	5.1	4	ambig-
Clive	M	11	11	1	White	Black	7.5	5	NEG
Clive	M	12	12	1	Dark Grey	Black	41.3	2	ambig+
Clive	M	1	13	2	White	Black	6.1	5	NEG
Clive	M	2	14	2	Mid Grey	Black	4.4	3	NEUTRAL
Clive	M	3	15	2	Black	Black	2.4	1	POS
Clive	M	4	16	2	Light Grey	Black	2.1	4	ambig-
Clive	M	5	17	2	White	Black	43.3	5	NEG
Clive	M	6	18	2	Dark Grey	Black	3	2	ambig+
Clive	M	7	19	2	Black	Black	6.5	1	POS
Clive	M	8	20	2	Mid Grey	Black	3.5	3	NEUTRAL
Clive	M	9	21	2	White	Black	224.7	5	NEG
Clive	M	10	22	2	Light Grey	Black	9.4	4	ambig-
Clive	M	11	23	2	Black	Black	4.4	1	POS
Clive	M	12	24	2	Dark Grey	Black	2.1	2	ambig+
Jet	M	1	1	1	Black	Black	4.3	1	POS
Jet	M	2	2	1	Mid Grey	Black	4	3	NEUTRAL
Jet	M	3	3	1	White	Black	4.9	5	NEG
Jet	M	4	4	1	Light Grey	Black	3.4	4	ambig-
Jet	M	5	5	1	Black	Black	4.5	1	POS
Jet	M	6	6	1	Dark Grey	Black	4.2	2	ambig+
Jet	M	7	7	1	White	Black	6	5	NEG
Jet	M	8	8	1	Mid Grey	Black	6.3	3	NEUTRAL
Jet	M	9	9	1	Black	Black	11.4	1	POS
Jet	M	10	10	1	Light Grey	Black	5.7	4	ambig-
Jet	M	11	11	1	White	Black	9.9	5	NEG
Jet	M	12	12	1	Dark Grey	Black	9.7	2	ambig+
Jet	M	2	13	2	Mid Grey	Black	5.9	3	NEUTRAL
Jet	M	1	14	2	White	Black	7.2	5	NEG
Jet	M	3	15	2	Black	Black	3.8	1	POS
Jet	M	4	16	2	Light Grey	Black	3.7	4	ambig-
Jet	M	5	17	2	White	Black	3.9	5	NEG
Jet	M	6	18	2	Dark Grey	Black	4.8	2	ambig+
Jet	M	7	19	2	Black	Black	4.4	1	POS
Jet	M	8	20	2	Mid Grey	Black	127.7	3	NEUTRAL
Jet	M	9	21	2	White	Black	8.5	5	NEG
Jet	M	10	22	2	Light Grey	Black	8	4	ambig-
Jet	M	11	23	2	Black	Black	4	1	POS
Jet	M	12	24	2	Dark Grey	Black	5.2	2	ambig+
Champ	M	1	1	1	Black	Black	10.8	1	POS
Champ	M	2	2	1	Mid Grey	Black	6.9	3	NEUTRAL
Champ	M	3	3	1	White	Black	11.1	5	NEG
Champ	M	4	4	1	Light Grey	Black	15.9	4	ambig-
Champ	M	5	5	1	Black	Black	3.4	1	POS
Champ	M	6	6	1	Dark Grey	Black	4.6	2	ambig+
Champ	M	7	7	1	White	Black	9.1	5	NEG
Champ	M	8	8	1	Mid Grey	Black	160.8	3	NEUTRAL
Champ	M	9	9	1	Black	Black	10.5	1	POS
Champ	M	10	10	1	Light Grey	Black	11.5	4	ambig-
Champ	M	11	11	1	White	Black	141.5	5	NEG
Champ	M	12	12	1	Dark Grey	Black	6.2	2	ambig+
Champ	M	1	13	2	White	Black	55.8	5	NEG
Champ	M	2	14	2	Mid Grey	Black	10.3	3	NEUTRAL
Champ	M	3	15	2	Black	Black	6.4	1	POS
Champ	M	4	16	2	Light Grey	Black	28.6	4	ambig-
Champ	M	5	17	2	White	Black	19.6	5	NEG
Champ	M	6	18	2	Dark Grey	Black	15.5	2	ambig+
Champ	M	7	19	2	Black	Black	9	1	POS
Champ	M	8	20	2	Mid Grey	Black	7.7	3	NEUTRAL
Champ	M	9	21	2	White	Black	15.8	5	NEG
Champ	M	10	22	2	Light Grey	Black	6.8	4	ambig-
Champ	M	11	23	2	Black	Black	6.8	1	POS
Champ	M	12	24	2	Dark Grey	Black	160.7	2	ambig+
Fred	M	1	1	1	Black	Black	9.7	1	POS
Fred	M	2	2	1	Mid Grey	Black	20.3	3	NEUTRAL
Fred	M	3	3	1	White	Black	65	5	NEG
Fred	M	4	4	1	Light Grey	Black	51.3	4	ambig-
Fred	M	5	5	1	Black	Black	34.6	1	POS
Fred	M	6	6	1	Dark Grey	Black	19.5	2	ambig+
Fred	M	7	7	1	White	Black	NA	5	NEG
Fred	M	8	8	1	Mid Grey	Black	NA	3	NEUTRAL
Fred	M	9	9	1	Black	Black	69.4	1	POS
Fred	M	10	10	1	Light Grey	Black	38.9	4	ambig-
Fred	M	11	11	1	White	Black	61.6	5	NEG
Fred	M	12	12	1	Dark Grey	Black	80.4	2	ambig+
Fred	M	1	13	2	White	Black	8	5	NEG
Fred	M	2	14	2	Mid Grey	Black	16.9	3	NEUTRAL
Fred	M	3	15	2	Black	Black	28.8	1	POS
Fred	M	4	16	2	Light Grey	Black	50	4	ambig-
Fred	M	5	17	2	White	Black	13	5	NEG
Fred	M	6	18	2	Dark Grey	Black	31	2	ambig+
Fred	M	7	19	2	Black	Black	19.9	1	POS
Fred	M	8	20	2	Mid Grey	Black	29.9	3	NEUTRAL
Fred	M	9	21	2	White	Black	77.4	5	NEG
Fred	M	10	22	2	Light Grey	Black	144.6	4	ambig-
Fred	M	11	23	2	Black	Black	23.1	1	POS
Fred	M	12	24	2	Dark Grey	Black	14.4	2	ambig+
Tui	M	1	1	1	White	White	1.7	1	POS
Tui	M	2	2	1	Mid Grey	White	6.2	3	NEUTRAL
Tui	M	3	3	1	Black	White	3.6	5	NEG
Tui	M	4	4	1	Light Grey	White	2.3	2	ambig+
Tui	M	5	5	1	White	White	2	1	POS
Tui	M	6	6	1	Dark Grey	White	53.3	4	ambig-
Tui	M	7	7	1	Black	White	12.2	5	NEG
Tui	M	8	8	1	Mid Grey	White	5.4	3	NEUTRAL
Tui	M	9	9	1	White	White	2.1	1	POS
Tui	M	10	10	1	Light Grey	White	4.5	2	ambig+
Tui	M	11	11	1	Black	White	166.8	5	NEG
Tui	M	12	12	1	Dark Grey	White	NA	4	ambig-
Tui	M	1	13	2	Black	White	3.1	5	NEG
Tui	M	2	14	2	Mid Grey	White	7	3	NEUTRAL
Tui	M	3	15	2	White	White	4.8	1	POS
Tui	M	4	16	2	Light Grey	White	3.3	2	ambig+
Tui	M	5	17	2	Black	White	NA	5	NEG
Tui	M	6	18	2	Dark Grey	White	4.2	4	ambig-
Tui	M	7	19	2	White	White	4.6	1	POS
Tui	M	8	20	2	Mid Grey	White	3.2	3	NEUTRAL
Tui	M	9	21	2	Black	White	48.6	5	NEG
Tui	M	10	22	2	Light Grey	White	4.3	2	ambig+
Tui	M	11	23	2	White	White	3.2	1	POS
Tui	M	12	24	2	Dark Grey	White	33.1	4	ambig-
Spark	M	1	1	1	Black	Black	1.8	1	POS
Spark	M	2	2	1	Mid Grey	Black	1.1	3	NEUTRAL
Spark	M	3	3	1	White	Black	1.1	5	NEG
Spark	M	4	4	1	Light Grey	Black	1.4	4	ambig-
Spark	M	5	5	1	Black	Black	2.4	1	POS
Spark	M	6	6	1	Dark Grey	Black	2.3	2	ambig+
Spark	M	7	7	1	White	Black	1.6	5	NEG
Spark	M	8	8	1	Mid Grey	Black	1.5	3	NEUTRAL
Spark	M	9	9	1	Black	Black	1.6	1	POS
Spark	M	10	10	1	Light Grey	Black	1.5	4	ambig-
Spark	M	11	11	1	White	Black	2.1	5	NEG
Spark	M	12	12	1	Dark Grey	Black	1.7	2	ambig+
Spark	M	1	13	2	White	Black	1.4	5	NEG
Spark	M	2	14	2	Mid Grey	Black	1.2	3	NEUTRAL
Spark	M	3	15	2	Black	Black	1.5	1	POS
Spark	M	4	16	2	Light Grey	Black	1.2	4	ambig-
Spark	M	5	17	2	White	Black	2.7	5	NEG
Spark	M	6	18	2	Dark Grey	Black	1	2	ambig+
Spark	M	7	19	2	Black	Black	2	1	POS
Spark	M	8	20	2	Mid Grey	Black	2	3	NEUTRAL
Spark	M	9	21	2	White	Black	5.8	5	NEG
Spark	M	10	22	2	Light Grey	Black	4.2	4	ambig-
Spark	M	11	23	2	Black	Black	2.6	1	POS
Spark	M	12	24	2	Dark Grey	Black	2.7	2	ambig+
Patrick	M	1	1	1	Black	Black	4	1	POS
Patrick	M	2	2	1	Mid Grey	Black	13.2	3	NEUTRAL
Patrick	M	3	3	1	White	Black	9.1	5	NEG
Patrick	M	4	4	1	Light Grey	Black	55.8	4	ambig-
Patrick	M	5	5	1	Black	Black	11.6	1	POS
Patrick	M	6	6	1	Dark Grey	Black	7.5	2	ambig+
Patrick	M	7	7	1	White	Black	26.8	5	NEG
Patrick	M	8	8	1	Mid Grey	Black	10.4	3	NEUTRAL
Patrick	M	9	9	1	Black	Black	7.1	1	POS
Patrick	M	10	10	1	Light Grey	Black	2.2	4	ambig-
Patrick	M	11	11	1	White	Black	7.2	5	NEG
Patrick	M	12	12	1	Dark Grey	Black	6.5	2	ambig+
Patrick	M	1	13	2	White	Black	2.1	5	NEG
Patrick	M	2	14	2	Mid Grey	Black	5.5	3	NEUTRAL
Patrick	M	3	15	2	Black	Black	2.4	1	POS
Patrick	M	4	16	2	Light Grey	Black	8	4	ambig-
Patrick	M	5	17	2	White	Black	3.8	5	NEG
Patrick	M	6	18	2	Dark Grey	Black	3.6	2	ambig+
Patrick	M	7	19	2	Black	Black	3.9	1	POS
Patrick	M	8	20	2	Mid Grey	Black	3.2	3	NEUTRAL
Patrick	M	9	21	2	White	Black	3.8	5	NEG
Patrick	M	10	22	2	Light Grey	Black	24.3	4	ambig-
Patrick	M	11	23	2	Black	Black	2.4	1	POS
Patrick	M	12	24	2	Dark Grey	Black	4.5	2	ambig+
Machiavelli	M	1	1	1	Black	Black	30.3	1	POS
Machiavelli	M	2	2	1	Mid Grey	Black	13	3	NEUTRAL
Machiavelli	M	3	3	1	White	Black	51.2	5	NEG
Machiavelli	M	4	4	1	Light Grey	Black	24.5	4	ambig-
Machiavelli	M	5	5	1	Black	Black	184.5	1	POS
Machiavelli	M	6	6	1	Dark Grey	Black	13.6	2	ambig+
Machiavelli	M	7	7	1	White	Black	58.1	5	NEG
Machiavelli	M	8	8	1	Mid Grey	Black	15.5	3	NEUTRAL
Machiavelli	M	9	9	1	Black	Black	7.5	1	POS
Machiavelli	M	10	10	1	Light Grey	Black	149.9	4	ambig-
Machiavelli	M	11	11	1	White	Black	26.5	5	NEG
Machiavelli	M	12	12	1	Dark Grey	Black	5.8	2	ambig+
Machiavelli	M	1	13	2	White	Black	5.7	5	NEG
Machiavelli	M	2	14	2	Mid Grey	Black	7.3	3	NEUTRAL
Machiavelli	M	3	15	2	Black	Black	0.01	1	POS
Machiavelli	M	4	16	2	Light Grey	Black	6.3	4	ambig-
Machiavelli	M	5	17	2	White	Black	4.3	5	NEG
Machiavelli	M	6	18	2	Dark Grey	Black	5.3	2	ambig+
Machiavelli	M	7	19	2	Black	Black	11	1	POS
Machiavelli	M	8	20	2	Mid Grey	Black	5.8	3	NEUTRAL
Machiavelli	M	9	21	2	White	Black	7.4	5	NEG
Machiavelli	M	10	22	2	Light Grey	Black	4.9	4	ambig-
Machiavelli	M	11	23	2	Black	Black	34.8	1	POS
Machiavelli	M	12	24	2	Dark Grey	Black	9	2	ambig+
Sky	F	1	1	1	White	White	15.4	1	POS
Sky	F	2	2	1	Mid Grey	White	8	3	NEUTRAL
Sky	F	3	3	1	Black	White	6.6	5	NEG
Sky	F	4	4	1	Light Grey	White	16.6	2	ambig+
Sky	F	5	5	1	White	White	8.9	1	POS
Sky	F	6	6	1	Dark Grey	White	10.1	4	ambig-
Sky	F	7	7	1	Black	White	28.9	5	NEG
Sky	F	8	8	1	Mid Grey	White	10.7	3	NEUTRAL
Sky	F	9	9	1	White	White	13.4	1	POS
Sky	F	10	10	1	Light Grey	White	7.2	2	ambig+
Sky	F	11	11	1	Black	White	8.5	5	NEG
Sky	F	12	12	1	Dark Grey	White	91.5	4	ambig-
Sky	F	1	13	2	Black	White	8.5	5	NEG
Sky	F	2	14	2	Mid Grey	White	11.1	3	NEUTRAL
Sky	F	3	15	2	White	White	13.1	1	POS
Sky	F	4	16	2	Light Grey	White	9.3	2	ambig+
Sky	F	5	17	2	Black	White	13.7	5	NEG
Sky	F	6	18	2	Dark Grey	White	6.7	4	ambig-
Sky	F	7	19	2	White	White	11.7	1	POS
Sky	F	8	20	2	Mid Grey	White	6.2	3	NEUTRAL
Sky	F	9	21	2	Black	White	9.8	5	NEG
Sky	F	10	22	2	Light Grey	White	6.6	2	ambig+
Sky	F	11	23	2	White	White	9.2	1	POS
Sky	F	12	24	2	Dark Grey	White	9.6	4	ambig-
Beebe	F	1	1	1	Black	Black	5	1	POS
Beebe	F	2	2	1	Mid Grey	Black	13.6	3	NEUTRAL
Beebe	F	3	3	1	White	Black	54.8	5	NEG
Beebe	F	4	4	1	Light Grey	Black	32.9	4	ambig-
Beebe	F	5	5	1	Black	Black	9.9	1	POS
Beebe	F	6	6	1	Dark Grey	Black	15.4	2	ambig+
Beebe	F	7	7	1	White	Black	9.3	5	NEG
Beebe	F	8	8	1	Mid Grey	Black	5.3	3	NEUTRAL
Beebe	F	9	9	1	Black	Black	8.6	1	POS
Beebe	F	10	10	1	Light Grey	Black	6.9	4	ambig-
Beebe	F	11	11	1	White	Black	104.4	5	NEG
Beebe	F	12	12	1	Dark Grey	Black	10.1	2	ambig+
Beebe	F	1	13	2	White	Black	9	5	NEG
Beebe	F	2	14	2	Mid Grey	Black	6.2	3	NEUTRAL
Beebe	F	3	15	2	Black	Black	9.5	1	POS
Beebe	F	4	16	2	Light Grey	Black	9.9	4	ambig-
Beebe	F	5	17	2	White	Black	236.2	5	NEG
Beebe	F	6	18	2	Dark Grey	Black	6.4	2	ambig+
Beebe	F	7	19	2	Black	Black	19.9	1	POS
Beebe	F	8	20	2	Mid Grey	Black	9.4	3	NEUTRAL
Beebe	F	9	21	2	White	Black	41	5	NEG
Beebe	F	10	22	2	Light Grey	Black	14	4	ambig-
Beebe	F	11	23	2	Black	Black	9.5	1	POS
Beebe	F	12	24	2	Dark Grey	Black	7.4	2	ambig+
Apple	F	1	1	1	Black	Black	3.2	1	POS
Apple	F	2	2	1	Mid Grey	Black	2.5	3	NEUTRAL
Apple	F	3	3	1	White	Black	9.4	5	NEG
Apple	F	4	4	1	Light Grey	Black	5	4	ambig-
Apple	F	5	5	1	Black	Black	3.4	1	POS
Apple	F	6	6	1	Dark Grey	Black	3.7	2	ambig+
Apple	F	7	7	1	White	Black	3.3	5	NEG
Apple	F	8	8	1	Mid Grey	Black	7.1	3	NEUTRAL
Apple	F	9	9	1	Black	Black	3.2	1	POS
Apple	F	10	10	1	Light Grey	Black	3.7	4	ambig-
Apple	F	11	11	1	White	Black	6.4	5	NEG
Apple	F	12	12	1	Dark Grey	Black	14.8	2	ambig+
Apple	F	1	13	2	White	Black	6.3	5	NEG
Apple	F	2	14	2	Mid Grey	Black	2.9	3	NEUTRAL
Apple	F	3	15	2	Black	Black	2.7	1	POS
Apple	F	4	16	2	Light Grey	Black	3.3	4	ambig-
Apple	F	5	17	2	White	Black	7.1	5	NEG
Apple	F	6	18	2	Dark Grey	Black	2.4	2	ambig+
Apple	F	7	19	2	Black	Black	5.6	1	POS
Apple	F	8	20	2	Mid Grey	Black	4.5	3	NEUTRAL
Apple	F	9	21	2	White	Black	6	5	NEG
Apple	F	10	22	2	Light Grey	Black	10.4	4	ambig-
Apple	F	11	23	2	Black	Black	3.5	1	POS
Apple	F	12	24	2	Dark Grey	Black	3.4	2	ambig+
April	F	1	1	1	White	White	12.4	1	POS
April	F	2	2	1	Mid Grey	White	18.7	3	NEUTRAL
April	F	3	3	1	Black	White	7.9	5	NEG
April	F	4	4	1	Light Grey	White	9.6	2	ambig+
April	F	5	5	1	White	White	7.4	1	POS
April	F	6	6	1	Dark Grey	White	4.2	4	ambig-
April	F	7	7	1	Black	White	17.3	5	NEG
April	F	8	8	1	Mid Grey	White	16.2	3	NEUTRAL
April	F	9	9	1	White	White	14.5	1	POS
April	F	10	10	1	Light Grey	White	10.5	2	ambig+
April	F	11	11	1	Black	White	23.3	5	NEG
April	F	12	12	1	Dark Grey	White	57.7	4	ambig-
April	F	1	13	2	Black	White	9	5	NEG
April	F	2	14	2	Mid Grey	White	6.1	3	NEUTRAL
April	F	3	15	2	White	White	9.4	1	POS
April	F	4	16	2	Light Grey	White	8.7	2	ambig+
April	F	5	17	2	Black	White	11.3	5	NEG
April	F	6	18	2	Dark Grey	White	8.5	4	ambig-
April	F	7	19	2	White	White	11.5	1	POS
April	F	8	20	2	Mid Grey	White	6.2	3	NEUTRAL
April	F	9	21	2	Black	White	57.4	5	NEG
April	F	10	22	2	Light Grey	White	9.5	2	ambig+
April	F	11	23	2	White	White	52.9	1	POS
April	F	12	24	2	Dark Grey	White	9.5	4	ambig-
Mayhem	F	1	1	1	White	White	20.7	1	POS
Mayhem	F	2	2	1	Mid Grey	White	11	3	NEUTRAL
Mayhem	F	3	3	1	Black	White	58.5	5	NEG
Mayhem	F	4	4	1	Light Grey	White	90.4	2	ambig+
Mayhem	F	5	5	1	White	White	15.2	1	POS
Mayhem	F	6	6	1	Dark Grey	White	16.7	4	ambig-
Mayhem	F	7	7	1	Black	White	11.6	5	NEG
Mayhem	F	8	8	1	Mid Grey	White	154.3	3	NEUTRAL
Mayhem	F	9	9	1	White	White	57.3	1	POS
Mayhem	F	10	10	1	Light Grey	White	13.4	2	ambig+
Mayhem	F	11	11	1	Black	White	8.9	5	NEG
Mayhem	F	12	12	1	Dark Grey	White	68.2	4	ambig-
Mayhem	F	7	13	2	Black	White	13.4	5	NEG
Mayhem	F	8	14	2	Mid Grey	White	23.2	3	NEUTRAL
Mayhem	F	9	15	2	White	White	15.3	1	POS
Mayhem	F	10	16	2	Light Grey	White	7.6	2	ambig+
Mayhem	F	11	17	2	Black	White	30.5	5	NEG
Mayhem	F	12	18	2	Dark Grey	White	166.2	4	ambig-
Mayhem	F	1	19	2	White	White	21.2	1	POS
Mayhem	F	2	20	2	Mid Grey	White	60.5	3	NEUTRAL
Mayhem	F	3	21	2	Black	White	98.3	5	NEG
Mayhem	F	4	22	2	Light Grey	White	36.2	2	ambig+
Mayhem	F	5	23	2	White	White	26.9	1	POS
Mayhem	F	6	24	2	Dark Grey	White	20.5	4	ambig-
Florence	F	1	1	1	Black	Black	50.1	1	POS
Florence	F	2	2	1	Mid Grey	Black	15.9	3	NEUTRAL
Florence	F	3	3	1	White	Black	146.8	5	NEG
Florence	F	4	4	1	Light Grey	Black	43.7	4	ambig-
Florence	F	5	5	1	Black	Black	31.7	1	POS
Florence	F	6	6	1	Dark Grey	Black	8.7	2	ambig+
Florence	F	7	7	1	White	Black	12.6	5	NEG
Florence	F	8	8	1	Mid Grey	Black	16.5	3	NEUTRAL
Florence	F	9	9	1	Black	Black	21.1	1	POS
Florence	F	10	10	1	Light Grey	Black	21.2	4	ambig-
Florence	F	11	11	1	White	Black	17.4	5	NEG
Florence	F	12	12	1	Dark Grey	Black	16.3	2	ambig+
Florence	F	1	13	2	White	Black	4.6	5	NEG
Florence	F	2	14	2	Mid Grey	Black	8.5	3	NEUTRAL
Florence	F	3	15	2	Black	Black	40.3	1	POS
Florence	F	4	16	2	Light Grey	Black	33.6	4	ambig-
Florence	F	5	17	2	White	Black	8.3	5	NEG
Florence	F	6	18	2	Dark Grey	Black	11.9	2	ambig+
Florence	F	7	19	2	Black	Black	21.3	1	POS
Florence	F	8	20	2	Mid Grey	Black	7.4	3	NEUTRAL
Florence	F	9	21	2	White	Black	24.1	5	NEG
Florence	F	10	22	2	Light Grey	Black	21.3	4	ambig-
Florence	F	11	23	2	Black	Black	11.8	1	POS
Florence	F	12	24	2	Dark Grey	Black	10.8	2	ambig+
Sunny	F	1	1	1	Black	Black	11.3	1	POS
Sunny	F	2	2	1	Mid Grey	Black	54.3	3	NEUTRAL
Sunny	F	3	3	1	White	Black	8.2	5	NEG
Sunny	F	4	4	1	Light Grey	Black	23.2	4	ambig-
Sunny	F	5	5	1	Black	Black	23.2	1	POS
Sunny	F	6	6	1	Dark Grey	Black	18.1	2	ambig+
Sunny	F	7	7	1	White	Black	NA	5	NEG
Sunny	F	8	8	1	Mid Grey	Black	13.3	3	NEUTRAL
Sunny	F	9	9	1	Black	Black	18.6	1	POS
Sunny	F	10	10	1	Light Grey	Black	14.6	4	ambig-
Sunny	F	11	11	1	White	Black	17.5	5	NEG
Sunny	F	12	12	1	Dark Grey	Black	14.8	2	ambig+
Sunny	F	1	13	2	White	Black	12.2	5	NEG
Sunny	F	2	14	2	Mid Grey	Black	11.4	3	NEUTRAL
Sunny	F	3	15	2	Black	Black	10.4	1	POS
Sunny	F	4	16	2	Light Grey	Black	29.2	4	ambig-
Sunny	F	5	17	2	White	Black	NA	5	NEG
Sunny	F	6	18	2	Dark Grey	Black	7.3	2	ambig+
Sunny	F	7	19	2	Black	Black	8.4	1	POS
Sunny	F	8	20	2	Mid Grey	Black	32.7	3	NEUTRAL
Sunny	F	9	21	2	White	Black	24.7	5	NEG
Sunny	F	10	22	2	Light Grey	Black	11.5	4	ambig-
Sunny	F	11	23	2	Black	Black	12.8	1	POS
Sunny	F	12	24	2	Dark Grey	Black	6.8	2	ambig+
Air	F	1	1	1	White	White	17.3	1	POS
Air	F	2	2	1	Mid Grey	White	7.3	3	NEUTRAL
Air	F	3	3	1	Black	White	34	5	NEG
Air	F	4	4	1	Light Grey	White	NA	2	ambig+
Air	F	5	5	1	White	White	24.7	1	POS
Air	F	6	6	1	Dark Grey	White	16.8	4	ambig-
Air	F	7	7	1	Black	White	12.9	5	NEG
Air	F	8	8	1	Mid Grey	White	7.5	3	NEUTRAL
Air	F	9	9	1	White	White	12.7	1	POS
Air	F	10	10	1	Light Grey	White	NA	2	ambig+
Air	F	11	11	1	Black	White	23.4	5	NEG
Air	F	12	12	1	Dark Grey	White	NA	4	ambig-
Air	F	1	13	2	Black	White	2.3	5	NEG
Air	F	2	14	2	Mid Grey	White	13.5	3	NEUTRAL
Air	F	3	15	2	White	White	35.8	1	POS
Air	F	4	16	2	Light Grey	White	130.5	2	ambig+
Air	F	5	17	2	Black	White	48	5	NEG
Air	F	6	18	2	Dark Grey	White	16.8	4	ambig-
Air	F	7	19	2	White	White	5.3	1	POS
Air	F	8	20	2	Mid Grey	White	12.7	3	NEUTRAL
Air	F	9	21	2	Black	White	15.4	5	NEG
Air	F	10	22	2	Light Grey	White	36.9	2	ambig+
Air	F	11	23	2	White	White	14.3	1	POS
Air	F	12	24	2	Dark Grey	White	24.1	4	ambig-
McFly	F	1	1	1	White	White	40.6	1	POS
McFly	F	2	2	1	Mid Grey	White	8.4	3	NEUTRAL
McFly	F	3	3	1	Black	White	NA	5	NEG
McFly	F	4	4	1	Light Grey	White	14.3	2	ambig+
McFly	F	5	5	1	White	White	22.3	1	POS
McFly	F	6	6	1	Dark Grey	White	18.9	4	ambig-
McFly	F	7	7	1	Black	White	119	5	NEG
McFly	F	8	8	1	Mid Grey	White	35.7	3	NEUTRAL
McFly	F	9	9	1	White	White	40.5	1	POS
McFly	F	10	10	1	Light Grey	White	41.7	2	ambig+
McFly	F	11	11	1	Black	White	87.5	5	NEG
McFly	F	12	12	1	Dark Grey	White	176.4	4	ambig-
McFly	F	1	13	2	Black	White	22.9	5	NEG
McFly	F	2	14	2	Mid Grey	White	67.6	3	NEUTRAL
McFly	F	3	15	2	White	White	57.9	1	POS
McFly	F	4	16	2	Light Grey	White	45.3	2	ambig+
McFly	F	5	17	2	Black	White	35.9	5	NEG
McFly	F	6	18	2	Dark Grey	White	27.1	4	ambig-
McFly	F	7	19	2	White	White	32.4	1	POS
McFly	F	8	20	2	Mid Grey	White	80.6	3	NEUTRAL
McFly	F	9	21	2	Black	White	153.5	5	NEG
McFly	F	10	22	2	Light Grey	White	172.8	2	ambig+
McFly	F	11	23	2	White	White	50.7	1	POS
McFly	F	12	24	2	Dark Grey	White	53.9	4	ambig-
