# Supplementary material for: Toutouwai display positive judgement bias when tested in the wild
Source: Anim Cogn. 2025 Oct 29;28(1):84. doi: 10.1007/s10071-025-02004-6 (PMC12572075; doi:10.1007/s10071-025-02004-6)
Supplement: Supplementary file 2 — Supplementary Material 2: R code for the analyses reported in this paper [file 10071_2025_2004_MOESM2_ESM.r]

# Code for the analyses reported in:

# Title: Toutouwai display positive judgement bias when tested in the wild
# Authors: Rachael Shaw, Hanne Løvlie

# Load data from the cognitive judgement bias test

data <- read_csv("data.csv")

# Load packages
library(glmmTMB)
library("DHARMa")
library(multcomp)
library(ggplot2)
library(dplyr)
library(rptR)
library(performance)

# GLMM gamma with log link including Cue score (continuous), Sex and interaction

m1 <- glmmTMB(Latency_approach_s ~ Cue_score * Sex + + (1|Name/Block/Trial_no), 
              data=data, family = Gamma(link = log), 
              na.action = na.omit)
summary(m1)
check_gamma_m1 <- simulateResiduals(fittedModel = m1, n = 500)
plot(check_gamma_m1)
r2_m1 <- r2(m1)
print(r2_m1)

# GLMM gamma with log link including Cue score (continuous) and Sex 

m2 <- glmmTMB(Latency_approach_s ~ Cue_score + Sex + (1|Name/Block/Trial_no), 
              data=data, family = Gamma(link = "log"), 
              na.action = na.omit)
summary(m2)
check_gamma_m2 <- simulateResiduals(fittedModel = m2, n = 500)
plot(check_gamma_m2)
r2_m2 <- r2(m2)
print(r2_m2) 

# As above but with Cue score as a factor

data$Cue_score2 <- as.factor(data$Cue_score)

m2.1 <- glmmTMB(Latency_approach_s ~ Cue_score2 + Sex + (1|Name/Block/Trial_no), 
              data=data, family = Gamma(link = log), 
              na.action = na.omit)
summary(m2.1)
check_gamma_m2.1 <- simulateResiduals(fittedModel = m2.1, n = 500)
plot(check_gamma_m2.1)
r2_m2.1 <- r2(m2.1)
print(r2_m2.1) 

# Post-hoc comparisons of Cue type

g2.1 <- glht(m2.1, linfct = mcp(Cue_score2 = "Tukey"))
summary(g2.1)

# Summarise data for Figure 2 and Supplementary Figure 1

summary_data <- data %>%
  group_by(Cue_score2) %>%
  summarise(
    mean_latency = mean(Latency_approach_s, na.rm = TRUE),
    sd_latency = sd(Latency_approach_s, na.rm = TRUE),
    se_latency = sd_latency / sqrt(n()),  # Standard Error
    ymin = mean_latency - se_latency,
    ymax = mean_latency + se_latency
  )

summary_data$Cue_score2 <- factor(summary_data$Cue_score2, levels = levels(data$Cue_score2))

# Plot Figure 2

ggplot() +
  geom_errorbar(aes(x = Cue_score2, y = mean_latency,
                    ymin=mean_latency-se_latency, ymax=mean_latency+se_latency), 
                data = summary_data, width=.1) +
  geom_point(aes(x = Cue_score2, y = mean_latency), 
             data = summary_data) +
  scale_x_discrete(breaks=c("1", "2", "3", "4", "5"), labels=c("POS", "Near POS", "MID", "Near NEG", "NEG")) +
  labs(x = "Valence", y = "Latency to approach (s)") +
  theme_bw()

# Plot Supplementary Figure 1

ggplot() +
  geom_jitter(aes(x = Cue_score2, y = Latency_approach_s), 
              data = data, colour = "blue",
              width = 0.1, alpha = 0.23) +
  geom_point(aes(x = Cue_score2, y = mean_latency), 
                           data = summary_data) +
  geom_errorbar(aes(x = Cue_score2, y = mean_latency,
            ymin=mean_latency-se_latency, ymax=mean_latency+se_latency), 
            data = summary_data, width=.1) +
  scale_x_discrete(breaks=c("1", "2", "3", "4", "5"), labels=c("POS", "Near POS", "MID", "Near NEG", "NEG")) +
  labs(x = "Cue valence", y = "Latency to approach cue (s)") +
  theme_bw()


# Assess repeatability of latency to approach ambiguous cues
# Please note that SE and CI values will differ from text, due to bootstrapping

data_subset <- data %>%
  filter(Cue_score %in% c(2, 3, 4))

# Repeatability adjusted for trial number

rep_adjusted <- rpt(log(Latency_approach_s) ~ Cumulative_trial_no + (1 | Name), 
            grname = "Name", data = data_subset, 
            datatype = "Gaussian", nboot = 500, npermut = 500)
print(rep_adjusted)
summary(rep_adjusted) 
plot(rep_adjusted)

# Unadjusted repeatability 

rep_unadjusted <- rpt(log(Latency_approach_s) ~  (1 | Name), 
              grname = "Name", data = data_subset, 
              datatype = "Gaussian", nboot = 500, npermut = 500)
print(rep_unadjusted)
summary(rep_unadjusted)
plot(rep_unadjusted)
